# Supplementary material for: PDLIM3 Regulates Migration and Invasion of Head and Neck Squamous Cell Carcinoma via YAP–Mediated Epithelial–Mesenchymal Transition
Source: Int J Mol Sci. 2025 Mar 28;26(7):3147. doi: 10.3390/ijms26073147 (PMC11988593; doi:10.3390/ijms26073147)
Supplement: Supplementary file 1 [file ijms-26-03147-s001.zip]

Archive with 1 entries (1 files):
- ijms-3504315-supplementary.pdf
